# Supplementary material for: Integrating molecular targeting and immune modulation in triple-negative breast cancer: from mechanistic insights to therapeutic innovation
Source: Front Immunol. 2025 Nov 26;16:1711415. doi: 10.3389/fimmu.2025.1711415 (PMC12689890; doi:10.3389/fimmu.2025.1711415)
Supplement: Supplementary file 1 [file Table1.xlsx]

## Sheet: Sheet1
Table S1 Mechanisms of TIL-Mediated Immunotherapy Response and Associated Targeted Therapies in TNBC.
Biological Mechanism	Molecular and Cellular Entities	Functions	Application	Drugs & Inhibitor
Tumor-Infiltrating Lymphocyte (TIL) Composition and Activity	CD8⁺ T cells, CD4⁺ T cells, B cells, Natural Killer (NK) cells	TME infiltration, Immune cell activation, Cytokine release, Antigen recognition	TIL density correlates with improved prognosis and enhanced response to immunotherapy	Adoptive TIL therapy, Immune checkpoint inhibitors (ICIs), TIL-based cancer vaccines
Immune Checkpoint Inhibition	PD-1, PD-L1, CTLA-4	Blockade of immunosuppressive pathways, T-cell exhaustion reversal, Tumor-specific immune activation	Enhanced TIL activity, Reversal of T-cell exhaustion, Enhanced tumor-specific immunity	PD-1/PD-L1 inhibitors (e.g., pembrolizumab, nivolumab), CTLA-4 inhibitors (e.g., ipilimumab)
DNA Repair Pathway Targeting	BRCA1/2, PARP1, DNA repair machinery	Impairment of homologous recombination repair, Increased tumor mutational burden (TMB)	Increased tumor cell vulnerability to DNA-damaging agents, Improved response in BRCA-mutant TNBC	PARP inhibitors (e.g., olaparib), Platinum-based chemotherapy
Angiogenesis and Tumor Vasculature Targeting	VEGF, VEGFR, Sunitinib	Tumor vasculature remodeling, Inhibition of endothelial cell proliferation, Tumor perfusion normalization	Improved tumor oxygenation and perfusion, Potential enhancement of other therapies	Anti-VEGF monoclonal antibodies (e.g., bevacizumab), Tyrosine kinase inhibitors (e.g., sunitinib)
Antibody-Drug Conjugates (ADCs)	Trop-2, SN-38, Sacituzumab govitecan	Tumor-specific delivery of cytotoxic agents, DNA damage induction, Apoptotic cell death	Targeted cytotoxicity, Decreased tumor burden, Effective in Trop-2-expressing TNBC	Sacituzumab govitecan, SKB264, Datopotamab deruxtecan
